# Supplementary material for: The Composites of Polyamide 12 and Metal Oxides with High Antimicrobial Activity
Source: Polymers (Basel). 2022 Jul 26;14(15):3025. doi: 10.3390/polym14153025 (PMC9330415; doi:10.3390/polym14153025)
Supplement: Supplementary file 1 [file polymers-14-03025-s001.zip]

Archive with 1 entries (1 files):
- polymers-1751658-supplementary.pdf
